# Supplementary material for: Extraction of Bioactive Components from Chamaenerion angustifolium (L.) Scop. with Choline Chloride and Organic Acids Natural Deep Eutectic Solvents
Source: Molecules. 2022 Jun 30;27(13):4216. doi: 10.3390/molecules27134216 (PMC9268342; doi:10.3390/molecules27134216)
Supplement: Supplementary file 1 [file molecules-27-04216-s001.zip]

Archive with 1 entries (1 files):
- molecules-1776264-supplementary.pdf
